# Supplementary material for: A Structural Equation Model Demonstrating the Relationship between Food Safety Background, Knowledge, Attitudes and Behaviour among Swedish Students
Source: Foods. 2022 May 28;11(11):1595. doi: 10.3390/foods11111595 (PMC9180796; doi:10.3390/foods11111595)
Supplement: Supplementary file 1 [file foods-11-01595-s001.zip]

Archive with 1 entries (1 files):
- foods-1715677-supplementary.pdf
